# Supplementary material for: The transition of smooth muscle cells from a contractile to a migratory, phagocytic phenotype: direct demonstration of phenotypic modulation
Source: J Physiol. 2016 Aug 13;594(21):6189–209. doi: 10.1113/JP272729 (PMC5088226; doi:10.1113/JP272729)
Supplement: Supplementary file 1 — Movie 1. Agonist‐induced contraction and subsequent phenotypic modulation of a colonic SMC. Corresponding to Fig. 3A (with the same length and [Ca2+]c scales), this movie first shows a colonic SMC contracting in response to two puffs of CCh, with a strong [Ca2+]c rise resulting from each puff (as shown in false colour on the right). After allowing the SMC to relax, the buffer in the culture dish was replaced with serum‐containing media and the same SMC was continuously tracked as it underwent phenotypic modulation, rounding up fully then extending elongated processes outwards (starting at ∼28 h), before spreading and becoming motile. In this movie two other cells can also be seen in the FOV: a second SMC that exhibited a weak [Ca2+]c increase in response to CCh and which spread outwards at later time‐point (extending process outwards at ∼75 h) and a small round cell that was not a SMC but which spread and became motile within the first day. After initially recording in bright‐field mode, all recordings were in phase contrast from 22 h. During a media change at ∼2 h a dead cell that had flowed into the FOV during the addition of media was washed away, whilst during a media change at ∼75 h a large cluster of cellular debris was washed into the FOV. Movie 2. Phenotypic modulation of a PV SMC. Corresponding to Fig. 3B (with the same length scales), this movie tracks a freshly isolated PV SMC as it undergoes phenotypic modulation in culture conditions. After spreading and becoming motile, the SMC appears to phagocytose some nearby extracellular debris at ∼48 h (yellow arrow indicates debris). Another smaller cell with a morphology different to that of a SMC, which spread with the first few hours of being in culture, can also be seen in the FOV (unlike all PV SMCs tracked, this cell did not undergo a period of spontaneous contraction). Movie 3. Phenotypic modulation of a CA SMC. Corresponding to Fig. 3C (with the same length scales), this movie tracks a freshly isolated P [file TJP-594-6189-s001.zip]

Archive with 10 entries (10 files):
- tjp7415-sup-0002-movieS1.mp4
- tjp7415-sup-0003-movieS2.mp4
- tjp7415-sup-0004-movieS3.mp4
- tjp7415-sup-0005-movieS4.mp4
- tjp7415-sup-0006-movieS5.mp4
- tjp7415-sup-0007-movieS6.mp4
- tjp7415-sup-0008-movieS7.mp4
- tjp7415-sup-0009-movieS8.mp4
- tjp7415-sup-0010-movieS9.mp4
- tjp7415-sup-0001-text.pdf
